# Supplementary material for: Spatiotemporal Patterns of Tuberculosis in Hunan Province, China
Source: Int J Environ Res Public Health. 2021 Jun 24;18(13):6778. doi: 10.3390/ijerph18136778 (PMC8297355; doi:10.3390/ijerph18136778)
Supplement: Supplementary file 1 [file ijerph-18-06778-s001.zip]

Archive with 1 entries (1 files):
- ijerph-1102250-supplementary.pdf
